# Supplementary material for: Hollow-fiber bioreactor production of extracellular vesicles from human bone marrow mesenchymal stromal cells yields nanovesicles that mirrors the immuno-modulatory antigenic signature of the producer cell
Source: Stem Cell Res Ther. 2021 Feb 12;12:127. doi: 10.1186/s13287-021-02190-3 (PMC7880218; doi:10.1186/s13287-021-02190-3)
Supplement: Supplementary file 1 — Additional file 1: Table S1. In-process data for working cell banks of hBM-MSCs used in this study. [file 13287_2021_2190_MOESM1_ESM.xlsx]

## Sheet: Table 1 In Process data MSC (2
Supplementary Table 1. In-process data for working cell banks of hBM-MSCs used in the assessment of immune suppressive activities towards T cells.
a hBM Donor manuscript ID/gender/age	bSupplier (Tissue Origin/Catalog no./Lot no.)	cPopulation doubling levels (PD times in hours)											dDifferentiation potential	eFlow cytometry marker expression analysis
		P1-P2	P2-P3	P3-P4	P4-P5	P5-P6	P6-P7	P7-P8	P8-P9	P9-P10	P10-P11	P11-P12	Osteocytes / adipocytes / chondrocytes	RoosterBio (testing and specifications)	Reconfirmation (our laboratory)
hBM-MSC#12RB/M/33	Rooster Bio (Human Bone Marrow/MSC-001/00012)	3.07 (31.30)	4.95 (29.08)	4.16 (34.64)	3.93 (42.74)	2.32 (72.51)	3.03 (55.47)	0.41 (410.50)	0.00 (hours)	N/A	N/A	N/A	+ / + / +	>90% CD73a/90/105/166 ;<5% CD14/34/45	N/A
hBM-MSC#49RB/M/23	Rooster Bio (Human Bone Marrow/MSC-001/00048)	3.42 (28.11)	3.90 (24.60)	4.31 (27.86)	4.01 (35.87)	4.16 (34.63)	4.16 (46.17)	2.63 (63.85)	3.20 (52.47)	1.77 (95.16)	0.65 (295.87)	NA	+ / + / N/A	>90% CD73a/90/105/166 ;<5% CD14/34/45	N/A
hBM-MSC#55-56RB/M/22	Rooster Bio (Human Bone Marrow/MSC-001/00055)	3.85 (24.95)	3.46 (27.71)	4.13 (29.05)	3.89 (37.03)	4.36 (32.99)	4.16 (46.17)	2.39 (70.21)	3.11 (53.97)	2.22 (75.57)	1.69 (113.61)	1.00 (N/A)	+ / + / +	>90% CD73a/90/105/166 ;≤5% CD14/34/45	≥95% CD73/90/105 ; ≤2% CD45/34/11b/19/HLA-DR
hBM-MSC#81RB/M/31-45	Rooster Bio (Human Bone Marrow/MSC-004/00081)	4.07 (23.58)	4.25 (22.58)	4.35 (27.58)	4.55 (31.63)	4.66 (30.88)	4.69 (35.81)	4.43 (37.93)	4.04 (41.56)	3.58 (46.91)	1.69 (99.27)	2.18 (77.06)	+ / + / +	>90% CD73a/90/105/166 ;<5% CD14/34/45	N/A
hBM-MSC#84RB/M/31-45	Rooster Bio (Human Bone Marrow/MSC-004/00084)	3.00 (32.00)	4.32 (22.21)	4.38 (38.37)	3.66 (39.34)	4.46 (32.31)	2.09 (80.38)	1.75 (95.93)	0.51 (326.85)	-0.56 (-301.94)	N/A	N/A	+ / + / N/A	>90% CD73a/90/105/166 ;<5% CD14/34/45
Specification of hBM-MSC samples used for this study. The colors highlight the classification of cells at early (green), middle (orange) and late (purple) passages for each of the line.
aHealthy human bone marrow (hBM) donors are identified by anonymous identifier/gender/age. The identifiers shown here are the identifiers used in this manuscript. h=human, BM=bone marrow.
bSupplier information for the hBM-MSCs. Cells were obtained from RoosterBio already pre-characterized. The catologue and lot numbers can be used to access the specifications sheets containing the detailed information on the cells.
cCell population doubling levels were calculated as n = log2 (harvested viable cells / initial seeded viable cells). Cell population doubling times in hours were calculated as __________________. hBM-MSCs were seeded at 250,000 per 175 cm2 flasks for cell expansion. P=passage.
dDifferentiation potential was assayed at passage (?) by chemical staining after culture in inductive media (+ = present, N/A = not tested). The data was provided by Rooster Bio.
eCell surface expression profiling by flow cytometric analysis conducted by Rooster Bio at passage (?). The data was provided by Rooster Bio.
fCell surface expression profiling using the MSC BD panel kit by flow cytometric analysis performed at passage 3 as a verification for hBM-MSCs.

## Sheet: Sheet 1
Supplementary Table 1. In-process data for working cell banks of hBM-MSCs used in this study.
ahBM donor manuscript ID/gender/age	bSupplier (Tissue Origin/Part no./Lot no.)	cDifferentiation potential (osteocytes / adipocytes / chondrocytes)	d-eFlow cytometric surface marker expression analysis
			dRoosterBio (testing and specifications)	eOur laboratory (reconfirmation)
hBM-MSC-48RB/M/23	Rooster Bio; (Human Bone Marrow/MSC-001/00048)	+ / + / +	>90% CD73a/90/105/166 ; <5% CD14/34/45	≥95% CD73/90/105 ; ≤2% CD45/34/11b/19/HLA-DR
hBM-MSC-55RB/M/22	Rooster Bio; (Human Bone Marrow/MSC-001/00055)	+ / + / +	>90% CD73a/90/105/166 ; <5% CD14/34/45	≥95% CD73/90/105 ; ≤2% CD45/34/11b/19/HLA-DR
hBM-MSC-81RB/M/31-45	Rooster Bio; (Human Bone Marrow/MSC-004/00081)	+ / + / +	>90% CD73a/90/105/166 ; <5% CD14/34/45	≥95% CD73/90/105 ; ≤2% CD45/34/11b/19/HLA-DR
hBM-MSC-85RB/M/31-45	Rooster Bio; (Human Bone Marrow/MSC-004/00084)	+ / + / +	>90% CD73a/90/105/166 ; <5% CD14/34/45	≥95% CD73/90/105 ; ≤2% CD45/34/11b/19/HLA-DR
aHealthy human bone marrow (hBM) donors are identified by anonymous identifier/gender/age. The identifiers shown here are the identifiers used in this manuscript. h=human, BM=bone marrow.
bSupplier information for the hBM-MSCs. Cells were obtained from RoosterBio already pre-characterized for MSC characteristics. The part and lot numbers can be used to access the specifications sheets containing the detailed information on the cells.
cDifferentiation potential was assayed by chemical staining after culture in inductive media (+ = present). The data was provided by Rooster Bio, and testing was performed again in our laboratory.
dCell surface expression profiling by flow cytometric analysis conducted by Rooster Bio. The data was provided by Rooster Bio.
eCell surface expression profiling using the Human MSC analysis kit from BD Biosciences (cat.#562245) by flow cytometric analysis performed as a verification for hBM-MSCs immunophenotypic characteristics.
