# Supplementary material for: Hollow-fiber bioreactor production of extracellular vesicles from human bone marrow mesenchymal stromal cells yields nanovesicles that mirrors the immuno-modulatory antigenic signature of the producer cell
Source: Stem Cell Res Ther. 2021 Feb 12;12:127. doi: 10.1186/s13287-021-02190-3 (PMC7880218; doi:10.1186/s13287-021-02190-3)
Supplement: Supplementary file 2 — Additional file 2: Table S2. Nanoparticle and protein concentration data analyzed for extracellular vesicles processed for lectin microarray analysis. [file 13287_2021_2190_MOESM2_ESM.xlsx]

## Sheet: Suppl Table 2
Supplementary Table 2. Nanoparticle and protein concentration data analyzed for extracellular vesicles processed for lectin microarray analysis.
Sample ID	Day of collection	aNanoparticles/mL		bmg/ml proteins	# Nanoparticle/mg of proteins
		Mean	S.E.M.
hBM-MSC-48RB	day 1	6750000000	75000000	0.472	1.43008e+10
	day 13	3920000000	93300000	0.289	1.3564e+10
	day 25	4670000000	414000000	0.285	1.6386e+10
hBM-MSC-55RB	day 1	82400000000	1408000000	1.05	7.84762e+10
	day 13	14800000000	253000000	0.538	2.75093e+10
	day 25	15100000000	460000000	0.583	2.59005e+10
hBM-MSC-81RB	day 1	8090000000	547000000	0.619	1.30695e+10
	day 13	6540000000	125000000	0.435	1.50345e+10
	day 25	6240000000	104000000	0.326	1.91411e+10
hBM-MSC-85RB	day 1	48000000000	1140000000	0.599	8.01336e+10
	day 13	9950000000	259000000	0.374	2.66043e+10
	day 25	9720000000	670000000	0.46	2.11304e+10
Extracellular vesicles derived from hBM-MSC donors (hBM-MSC-48RB, 55RB, 81RB and 85RB) were assessed at the start (day 1), interim (day 13) and end (day 25) of the 25-day EV production timeline. aProtein concentration was measured by absorbance at 280 nm using NanoDrop One (ThermoFisher Scientific). bNanoparticle concentration was measured by Nanoparticle Tracking Analsis (NanoSight NS300). Refer…
