# Supplementary material for: Hollow-fiber bioreactor production of extracellular vesicles from human bone marrow mesenchymal stromal cells yields nanovesicles that mirrors the immuno-modulatory antigenic signature of the producer cell
Source: Stem Cell Res Ther. 2021 Feb 12;12:127. doi: 10.1186/s13287-021-02190-3 (PMC7880218; doi:10.1186/s13287-021-02190-3)
Supplement: Supplementary file 3 — Additional file 3: Table S3. Nanoparticle tracking analysis summary data of EVs derived from four hBM-MSC donors at the three collection time points. [file 13287_2021_2190_MOESM3_ESM.xlsx]

## Sheet: Sheet1
Supplementary Table 3. Nanoparticle tracking analysis summary data of EVs derived from four hBM-MSC donors at the three collection time points.
	Day 1								Day 13								Day 25
	hBM-MSC-48RB		hBM-MSC-81RB		hBM-MSC-55RB		hBM-MSC-85RB		hBM-MSC-48RB		hBM-MSC-81RB		hBM-MSC-55RB		hBM-MSC-85RB		hBM-MSC-48RB		hBM-MSC-81RB		hBM-MSC-55RB		hBM-MSC-85RB
	Average	S.E.M	Average	S.E.M	Average	S.E.M	Average	S.E.M	Average	S.E.M	Average	S.E.M	Average	S.E.M	Average	S.E.M	Average	S.E.M	Average	S.E.M	Average	S.E.M	Average	S.E.M
Mean (nm)	145.18	1.47966	149.5	2.14546	131.04	1.14307	121.76	0.803492	122.7	2.18884	132.44	1.22784	128.32	0.377359	124.66	1.5022	124.86	1.56735	134.58	0.569561	121.38	1.47966	119.32	0.836301
Mode (nm)	124.08	6.05305	128.08	1.81532	121.66	4.53052	103.02	1.87787	102.94	2.28924	110.64	3.1258	111.46	3.77738	114.28	2.25064	96.6	4.32238	116.82	3.92497	112.12	6.05305	107.96	5.09653
D10	91.84	0.637652	99.36	3.00576	84.16	0.785239	81.98	0.458694	80.9	2.61017	87.64	1.51875	86.16	0.665282	83	0.72111	79.72	2.25752	92.62	0.478957	81.38	2.15578	81.06	0.7494
D50	126.9	1.27593	128.88	1.94561	117.64	1.04048	108.2	0.962289	106.12	2.18138	114.74	2.19832	113.28	0.623217	111	1.3878	107.98	1.26941	119.9	1.74471	109.4	1.45774	107.92	1.02879
D90	217.28	3.99517	208.68	8.27342	176	4.5805	158.58	2.19326	165.36	5.84992	182.88	4.17354	173.94	4.77887	165.6	2.32852	176.12	6.49965	173	3.28283	156.84	3.30267	153.64	3.1816
Extracellular vesicles derived from hBM-MSC donors (hBM-MSC-48RB, 81RB, 55RB and 85RB) were assessed at the start (day 1), interim (day 13) and end (day 25) of the 25-day EV production timeline. S.E.M. means standard error of the mean.
