# Supplementary material for: Hollow-fiber bioreactor production of extracellular vesicles from human bone marrow mesenchymal stromal cells yields nanovesicles that mirrors the immuno-modulatory antigenic signature of the producer cell
Source: Stem Cell Res Ther. 2021 Feb 12;12:127. doi: 10.1186/s13287-021-02190-3 (PMC7880218; doi:10.1186/s13287-021-02190-3)
Supplement: Supplementary file 4 — Additional file 4: Table S4. 37-bead multiplex surface epitope analysis of EVs from hBM-MSCs shows maintenance of MSC and EV specific markers over 25 days of EV production as well as presence of immune-related antigens. [file 13287_2021_2190_MOESM4_ESM.xlsx]

## Sheet: Sheet 1
Supplementary Table 4. 37-bead multiplex surface epitope analysis of EVs from hBM-MSCs shows maintenance of MSC and EV specific markers over 25 days of EV production as well as presence of immune-related antigens
	Day 1						Day 13						Day 25						2-Way ANOVA followed by Tukey's multiple comparisons test
Antigen ID	hBM-MSC-EV-81RB (Median APC-A)	hBM-MSC-EV-48RB (Median APC-A)	hBM-MSC-EV-55RB (Median APC-A)	hBM-MSC-EV-85RB (Median APC-A)	MEAN	SEM	hBM-MSC-EV-81RB (Median APC-A)	hBM-MSC-EV-48RB (Median APC-A)	hBM-MSC-EV-55RB (Median APC-A)	hBM-MSC-EV-85RB (Median APC-A)	MEAN	SEM	hBM-MSC-EV-81RB (Median APC-A)	hBM-MSC-EV-48RB (Median APC-A)	hBM-MSC-EV-55RB (Median APC-A)	hBM-MSC-EV-85RB (Median APC-A)	MEAN	SEM	Day 1 vs. Day 13	Day 1 vs. Day 25	Day 13 vs. Day 25
CD3	0	0	2.49	0	0.6225	0.6225	0	0	1.19	0	0.2975	0.2975	0	0	0	0	0	0	ns	ns	ns
CD4	0	0	0	0	0	0	0	0	7.59	0	1.8975	1.8975	0	0	0	0	0	0	ns	ns	ns
CD19	0	0	0	0	0	0	0	0	12.74	0	3.185	3.185	0	0	0	0	0	0	ns	ns	ns
CD14	0	0	16.64	0	4.16	4.16	5.04	0	15.34	0	5.095	3.61572	0	0	0	0	0	0	ns	ns	ns
CD8	0	0	0	0	0	0	0	0	9.49	0	2.3725	2.3725	0	0	0	0	0	0	ns	ns	ns
HLA-DR	19.19	6.29	10.09	20.39	13.99	3.44601	13.99	2.39	46.49	12.69	18.89	9.55885	11.39	0	101.49	15.29	32.0425	23.3753	ns	ns	ns
CD56	77.69	219.69	45.69	9.49	88.14	46.0094	0	29.69	13.39	6.89	12.4925	6.35092	3.09	3.09	9.49	0	3.9175	1.99518	ns	ns	ns
CD105	929.49	1057.49	1025.49	833.49	961.49	50.5964	187.49	136.49	526.49	489.49	334.99	100.706	141.49	37.49	446.49	239.49	216.24	87.1277	0.002	0.0002	ns
CD2	4.39	14.69	13.39	5.59	9.515	2.63735	0	0	14.69	9.49	6.045	3.64792	0	0	5.59	0	1.3975	1.3975	ns	ns	ns
CD1C	0	0	0	0	0	0	0	0	10.84	0	2.71	2.71	0	0	0	0	0	0	ns	ns	ns
CD25	0	0	0	0	0	0	0	0	9.54	0	2.385	2.385	0	0	0	0	0	0	ns	ns	ns
CD49E	1255.84	1559.84	1076.84	890.84	1195.84	142.385	282.84	451.84	675.84	575.84	496.59	84.7067	764.84	260.84	762.84	391.84	545.09	129.096	0.0005	0.0013	ns
ROR1	174.74	70.74	155.74	116.74	129.49	23.005	47.74	79.74	220.74	191.74	134.99	42.0701	329.74	27.74	1076.74	453.74	471.99	220.539	ns	ns	ns
CD209	0	0	0	0	0	0	0	0	8.84	0	2.21	2.21	0	0	0	0	0	0	ns	ns	ns
CD9	2247.69	2584.69	1746.69	2155.69	2183.69	172.397	772.69	1436.69	1976.69	1573.69	1439.94	250.204	870.69	786.69	2739.69	1202.69	1399.94	455.523	0.0002	<0.0001	ns
SSEA-4	128.09	19.19	139.09	8.89	73.815	34.6479	11.49	3.69	63.09	11.49	22.44	13.6742	173.09	11.49	110.09	15.29	77.49	39.1865	ns	ns	ns
HLA-ABC	179.69	355.69	214.69	89.69	209.94	55.2575	29.69	86.69	79.69	49.69	61.44	13.2814	42.69	76.69	112.69	49.69	70.44	15.8765	ns	ns	ns
CD63	2323.39	3055.39	2760.39	2198.39	2584.39	197.892	1603.39	3609.39	2079.39	2296.39	2397.14	429.215	4479.39	4056.39	6355.39	6425.39	5329.14	618.932	ns	<0.0001	<0.0001
CD40	1180.69	679.69	912.69	358.69	782.94	174.568	128.69	237.69	221.69	139.69	181.94	27.8519	430.69	107.69	585.69	269.69	348.44	102.962	0.0033	0.0479	ns
CD62P	0	0	0	0	0	0	0	1.09	13.99	0	3.77	3.41634	0	0	0	0	0	0	ns	ns	ns
CD11C	0	0	0	0	0	0	0	0	2.39	0	0.5975	0.5975	0	0	0	0	0	0	ns	ns	ns
CD81	2725.49	3059.49	2012.49	3376.49	2793.49	292.294	2967.49	2872.49	3799.49	4237.49	3469.24	330.043	3468.49	2226.49	4237.49	3562.49	3373.74	419.012	0.0008	0.0048	ns
MCSP	351.69	689.69	351.69	118.69	377.94	117.536	97.69	199.69	283.69	139.69	180.19	40.3516	124.69	59.69	176.69	107.69	117.19	24.1402	ns	ns	ns
CD146	664.49	712.49	683.49	182.49	560.74	126.469	169.49	134.49	252.49	155.49	177.99	25.8538	455.49	23.49	261.49	215.49	238.99	88.6806	ns	ns	ns
CD41B	163.24	112.24	238.24	101.24	153.74	31.237	12.04	12.04	143.24	162.24	82.39	40.8013	10.74	4.34	84.24	52.24	37.89	18.746	ns	ns	ns
CD42A	0	0	2.39	0	0.5975	0.5975	0	0	6.19	1.09	1.82	1.47915	0	0	0	0	0	0	ns	ns	ns
CD24	0	8.89	26.09	3.69	9.6675	5.76985	1.19	24.09	17.89	37.09	20.065	7.45569	3.69	17.89	38.09	81.09	35.19	16.8492	ns	ns	ns
CD86	0	0	0	2.44	0.61	0.61	0	0	15.24	8.84	6.02	3.71306	0	0	0	1.14	0.285	0.285	ns	ns	ns
CD44	2311.19	2391.19	1701.19	1198.19	1900.44	280.239	1301.19	2860.19	1862.19	1312.19	1833.94	366.291	3027.19	2580.19	2248.19	1572.19	2356.94	306.422	ns	0.0352	0.0127
CD326	6.89	18.99	25.99	9.49	15.34	4.40047	10.79	1.79	28.99	12.09	13.415	5.67427	0	0	10.79	3.09	3.47	2.54638	ns	ns	ns
CD133/1	0	0	11.44	1.14	3.145	2.77803	0	0	11.44	0	2.86	2.86	0	0	0	0	0	0	ns	ns	ns
CD29	1472.34	1981.34	1389.34	1351.34	1548.59	146.445	525.34	830.34	1247.34	1152.34	938.84	164.192	1052.34	635.34	1273.34	824.34	946.34	138.374	0.0028	0.0032	ns
CD69	0	0	1.79	0	0.4475	0.4475	0	0	8.19	8.19	4.095	2.36425	0	0	0	0	0	0	ns	ns	ns
CD142	43.39	78.39	127.39	63.39	78.14	17.9136	9.49	6.89	39.39	25.39	20.29	7.56648	0.49	0	13.29	10.79	6.1425	3.4444	ns	ns	ns
CD45	0	0	17.14	0.54	4.42	4.24191	3.04	0	16.14	1.84	5.255	3.68179	0	0	0	0	0	0	ns	ns	ns
CD31	0	0	14.04	0	3.51	3.51	0	0	6.24	1.14	1.845	1.48944	0	0	0	0	0	0	ns	ns	ns
CD20	112.84	205.84	54.84	45.84	104.84	36.7945	18.54	62.84	78.84	69.84	57.515	13.398	214.84	103.84	240.84	166.84	181.59	30.1092	ns	ns	ns
Detection of 37 surface epitopes on intact EVs was performed by flow cytometric analysis using the MACSPlex Exosome Kit. EVs incubated with the antibody-coated MACSPlex Exosome Capture Beads were labeled with the MACSPlex Exosome Detection Reagents (APC-conjugated CD63 detection antibody only was used here). The level of detection of each epitope was assesed by the median fluorescent intensity (M…
