# Supplementary material for: Hollow-fiber bioreactor production of extracellular vesicles from human bone marrow mesenchymal stromal cells yields nanovesicles that mirrors the immuno-modulatory antigenic signature of the producer cell
Source: Stem Cell Res Ther. 2021 Feb 12;12:127. doi: 10.1186/s13287-021-02190-3 (PMC7880218; doi:10.1186/s13287-021-02190-3)
Supplement: Supplementary file 5 — Additional file 5: Table S5. Analysis of EV samples using the MILLIPLEX MAP human cytokine/chemokine magnetic bead assay. [file 13287_2021_2190_MOESM5_ESM.xlsx]

## Sheet: Sheet 1
Supplementary Table 5. Analysis of EV samples using the MILLIPLEX MAP human cytokine/chemokine magnetic bead assay.
Analyte sample	sCD40L	EGF	FGF-2	IFNa2	IFN-y	IL-2	IL-3	IL-4	IL-5	IL-6	IL-7	IL-8	IL-9	IL-10	IL-12(p40)	IL-12(p70)	Il-13	Il-15	IL-17A	IL-17E/IL-25	IL-17F	IL-18	IL-22	IL-27	IP-10	TGFa	TNFa	TNFB	VEGF-A
	pg/mL/ug protein	pg/mL/ug protein	pg/mL/ug protein	pg/mL/ug protein	pg/mL/ug protein	pg/mL/ug protein	pg/mL/ug protein	pg/mL/ug protein	pg/mL/ug protein	pg/mL/ug protein	pg/mL/ug protein	pg/mL/ug protein	pg/mL/ug protein	pg/mL/ug protein	pg/mL/ug protein	pg/mL/ug protein	pg/mL/ug protein	pg/mL/ug protein	pg/mL/ug protein	pg/mL/ug protein	pg/mL/ug protein	pg/mL/ug protein	pg/mL/ug protein	pg/mL/ug protein	pg/mL/ug protein	pg/mL/ug protein	pg/mL/ug protein	pg/mL/ug protein	pg/mL/ug protein
Quality Control 1	371.19	205.08	1213	489.09	73.9	39	70.81	34.1	40.04	120.29	36.72	43.83	8.7	258.56	298.07	194	399.09	250.9	53.53	2347	1776	31.37	895.74	917.47	140.69	68.83	325.13	99.92	160.79
Quality Control 2	1229	892.24	6809	2623	388.8	183.12	332.91	156.48	171.8	156.11	164.73	195.63	158.37	966.6	1251	821.48	1882	959.9	299.16	13532	8314	138.75	4919	4300	813.02	395.69	1565	450.45	669.14
Lysis buffer only control	0	0	0	0	0	0	0	0	0	0	0	0	0.29	0	0	0	0	0.945	0	0	0	0	0	0	0	0	0	0	0
hBM-MSC-48RB-day 2	0	0.789733	13.529	0	0	0	0.0308008	0.162012	0	0.67577	0	2.46468	0.391786	0	0	0	0	0	0.598768	0	0	0	0.509446	0	0	0.262423	0	0.197741	12.7441
hBM-MSC-48RB-day 14	0	0	0	0	0	0	0	0	0	0.26873	0	9.01564	0.0635179	0	0	0	0	0	0	0	0	0	0	0	0	0	0	0.0439739	1.92313
hBM-MSC-48RB-day 24	0	0	0	0	0	0	0	0.0561331	0	0.0972973	0	17.4062	0.0860707	0	0	0	0	0	0	0	0	0	0	0	0	0	0	0	7.65904
hBM-MSC-55RB-day 2	0	0	10.6915	0	0	0	0	0.522423	0	2.79114	0	5.08047	0.0417722	0	0	0	1.18752	0	0	0	0	0.0162749	3.6792	0	0	0	0	2.78843	212.767
hBM-MSC-55RB-day 14	0	4.50882	1.95475	0	0.0420814	0.643439	0.473077	0.500905	0	0.876244	0	6.76765	2.58937	0	4.31674	0	0.250452	0.693665	9.24434	0	0	0	2.29005	0	0	0.0705882	0	1.41652	84.8219
hBM-MSC-55RB-day 24	0	0	0	0	0	0	0	0.2575	0	0.533333	0	6.77	0.00583333	0	0	0	0	0	0	0	0	0	0.915833	0	0	0	0	0.81	49.165
hBM-MSC-81RB-day 2	0	0	4.07323	0	0	0	0	0.221053	0	3.56018	0	3.89565	0.0329519	0	0	0	0.370709	0	0	0	0	0	1.90435	0	0	0	0	1.25675	50.0055
hBM-MSC-81RB-day 14	0	0	0	0	0	0	0	0.490471	0	1.50752	0	12.8895	0.0367101	0	0	0	0.529589	0	0	0	0	0	4.29749	0	0	0	0	2.78335	130.664
hBM-MSC-81RB-day 24	0	0.542822	0	0	0	0	0	0.279208	0	1.00693	0	11.5084	0.192327	0	0	0	0	0	0.27104	0	0	0	0.767822	0	0	0	0	0.837624	43.9686
hBM-MSC-85RB-day 2	0	0	18.0353	0	0	0	0	0.406329	0	1.88843	0	3.7774	0.0303797	0	0	0	1.19295	0	0	0	0	0	3.09765	0	0	0	0	2.1396	149.403
hBM-MSC-85RB-day 14	0	0	21.3531	0	0	0	0	0.312518	0	0.551655	0	8.12374	0.0664748	0	0	0	0	0	0	0	0	0	1.42791	0	0	0	0	1.3718	71.4216
hBM-MSC-85RB-day 24	0	0	0	0	0	0	0	0.159292	0	0.392035	0	8.90177	0	0	0	0	0	0	0	0	0	0	0.731858	0	0	0	0	0.475221	51.2487
